# Supplementary material for: QTL mapping of flag leaf-related traits in wheat (Triticum aestivum L.)
Source: Theor Appl Genet. 2018 Jan 23;131(4):839–49. doi: 10.1007/s00122-017-3040-z (PMC5852184; doi:10.1007/s00122-017-3040-z)
Supplement: Supplementary file 1 — Supplementary material 1 (XLSX 42 kb) [file 122_2017_3040_MOESM1_ESM.xlsx]

## Sheet: S table1
Supplement Table 1 The BLUPs data of flag leaf-related traits and yield-related traits
RIL	FLL_BLUP	FLW_BLUP	FLA_BLUP	FLANG_BLUP	PH_BLUP	SL_BLUP	EN_BLUP	KN_BLUP	KW_BLUP	TGW_BLUP
R1	19.1098	1.75097	25.4335	106.575	82.7933	11.213	9.42223	64.5339	2.04439	38.6703
R2	20.1063	1.60286	24.7903	120.82	85.5849	11.6653	10.1777	69.7385	2.00761	33.3942
R3	16.2833	1.55658	19.2093	23.1091	91.6438	11.1302	11.3845	59.9131	1.87029	33.2893
R4	17.208	1.63063	21.2481	22.6902	62.7335	12.441	9.98021	71.9584	1.95857	30.0412
R5	18.6268	1.71703	24.2552	46.7435	94.0433	10.8435	9.35954	70.9824	1.82125	29.4996
R6	19.822	1.83736	27.4985	29.4792	89.2832	10.1852	10.6071	68.9187	1.88991	30.9722
R7	18.3231	1.7232	23.9318	37.8171	97.8367	10.8435	9.92222	69.3144	1.93895	31.3906
R8	17.168	1.7124	22.3223	85.6916	70.1727	11.0648	9.10563	66.0369	1.74033	31.5549
R9	20.6197	1.70777	26.6624	28.5371	94.2433	11.8231	9.75765	75.8783	1.93405	29.7795
R10	19.2451	1.72628	25.2701	30.2995	105.951	12.6508	10.5883	72.198	1.85803	30.207
R11	17.5613	1.84662	24.3811	43.8031	75.1347	11.4266	10.5115	63.3432	1.49757	26.1328
R12	22.0744	1.75405	29.6437	127.323	84.1522	11.3997	8.92382	80.838	2.16454	33.6103
R13	16.7387	1.77257	22.2999	29.1356	97.7144	14.9027	8.35488	75.8357	1.92179	33.7776
R14	17.6772	1.56892	21.2877	39.4567	109.857	14.6679	11.6917	72.1749	1.9929	32.1878
R15	21.4395	1.61212	26.3858	59.1323	80.3802	15.3319	10.4896	69.9479	1.32838	22.6245
R16	18.0195	1.63989	22.4084	80.4143	75.4648	13.3687	10.9551	65.9269	1.69129	29.7871
R17	18.0802	1.53807	21.2771	99.2564	86.0703	10.7588	10.3172	70.5565	2.10079	35.2823
R18	17.5254	1.58744	21.154	71.2899	86.1712	8.53187	11.0241	68.0652	1.87765	31.2841
R19	17.6193	1.75097	23.55	49.7485	83.564	11.3343	9.60718	77.2482	2.16209	31.5504
R20	19.3941	1.68617	25.1215	29.8089	87.2389	11.2015	9.03667	74.9892	1.885	29.9042
R21	17.9008	1.50012	20.7154	33.8289	87.4467	9.5231	9.95356	67.8132	2.08608	32.6625
R22	17.8843	1.55658	21.2985	125.3	101.653	11.263	10.1291	63.5065	2.23811	38.4832
R23	16.4931	1.62446	20.2803	28.5809	66.0804	10.062	9.54762	56.9994	1.7624	34.9187
R24	15.8278	1.43933	17.2989	74.6141	92.2767	11.4805	10.7137	57.3579	1.91933	36.8417
R25	23.4408	1.89907	33.814	42.3223	74.0437	12.237	7.4756	68.1131	2.37543	40.531
R26	14.7016	1.51647	17.0532	27.8636	70.8987	10.855	11.1291	56.719	1.69129	30.1537
R27	13.5699	1.4887	15.6043	81.8689	73.1779	11.6095	9.87676	56.6339	1.54661	28.5624
R28	20.3106	1.68617	26.2455	95.4299	84.7404	13.5881	8.66051	68.9737	2.51274	43.0275
R29	17.0396	1.54115	20.0222	79.7803	80.7432	13.0877	9.89714	63.4515	2.16209	40.4914
R30	16.2943	1.80651	22.2358	27.8337	69.9164	12.0156	8.66834	71.9158	1.885	30.6604
R31	17.7462	1.57818	21.449	102.279	76.4238	10.7549	10.2717	69.5238	2.08853	31.6234
R32	18.4612	1.92376	26.7744	123.154	80.0696	12.2966	7.55396	74.1251	2.61573	40.6877
R33	16.9485	1.75405	22.4955	28.9136	86.2469	15.4166	9.45045	75.0584	1.93895	27.1277
R34	16.2502	1.8713	22.8198	59.1955	84.7404	13.4688	8.84389	74.2564	2.22585	33.7046
R35	17.9008	1.71086	23.1272	46.6328	61.0096	10.7434	10.4661	71.2539	1.84822	29.1466
R36	19.3224	1.7232	25.7993	40.5447	91.504	10.3661	9.45985	80.9746	2.10569	29.3839
R37	15.7561	1.59978	19.2918	47.3528	85.9907	8.87639	10.336	62.9156	1.87765	33.4049
R38	19.4438	1.69851	24.8589	71.4802	96.2254	11.3131	9.59464	78.5045	2.47841	35.8011
R39	16.7166	1.49487	19.1737	30.5079	79.7765	10.7742	11.72	55.9631	1.99045	36.6104
R40	17.8594	1.59361	21.8888	37.4914	108.984	14.1116	11.0052	71.238	1.84332	28.2642
R41	18.2707	1.50413	21.0569	37.1755	96.8097	10.2776	10.4582	67.0856	2.05175	33.805
R42	19.8165	1.70777	25.6256	108.189	96.3069	11.4401	9.91438	67.3855	2.14493	36.7565
R43	18.6516	1.53498	21.9022	122.148	85.3325	10.3604	10.0742	67.4104	1.85558	30.35
R44	17.3874	1.59978	21.0936	31.2334	92.6747	12.4621	11.0272	62.2395	1.91443	34.2219
R45	20.8875	2.00707	31.9173	39.5569	81.5353	15.0971	8.69812	80.4298	2.16945	30.318
R46	22.3394	1.8929	31.9176	83.0363	78.6777	14.6967	8.97398	77.2624	1.78692	28.5928
R47	17.5585	1.79108	23.7594	79.4807	70.757	12.543	9.94102	75.5677	1.86048	28.7039
R48	17.956	1.62755	22.1592	33.0713	93.3852	11.8982	9.90968	68.7093	2.08363	34.2006
R49	18.094	1.61212	22.359	31.092	91.2303	9.61549	10.6855	67.3926	1.92914	31.9915
R50	17.8981	1.54732	21.1377	91.9788	83.8008	11.8077	9.97394	70.0118	2.15719	36.9649
R51	18.6185	1.69543	23.9213	112.478	89.388	11.3805	8.34861	66.8443	2.06891	36.0216
R52	15.4276	1.69234	19.6603	28.2022	91.3196	12.4987	10.778	69.4528	1.8188	30.1157
R53	19.6867	1.77257	26.6572	30.5634	76.1636	10.1486	10.5068	71.0339	2.01742	32.5286
R54	13.9039	1.53498	16.3102	38.3932	79.6309	13.1281	11.6134	49.1952	1.84087	40.2936
R55	20.283	1.73554	26.8496	122.709	79.4425	11.9386	8.52415	65.7122	2.06646	35.4968
R56	17.2632	1.45476	19.4251	40.9441	75.2978	10.4604	10.8548	53.4877	1.7011	37.3209
R57	17.6579	1.42699	19.5352	106.943	56.2223	9.23824	10.7686	57.4164	1.3529	27.5294
R58	19.4742	1.55041	23.0514	49.7701	64.4341	10.3565	12.093	72.693	1.54907	27.7987
R59	15.7616	1.50104	18.1169	84.8734	88.1417	11.623	10.2106	63.4284	1.85313	32.4632
R60	19.7668	1.68	25.2395	69.8136	73.8146	10.9455	11.057	61.228	1.7575	30.6512
R61	20.1063	1.57509	24.0427	87.3458	69.7553	11.3092	9.38775	64.6972	1.78447	34.1367
R62	16.6808	1.68926	21.271	48.3235	71.9529	9.84453	10.1056	72.4907	1.86784	28.7084
R63	20.5811	1.71703	26.5598	130.643	85.3267	14.6602	10.2373	80.9675	2.40485	34.6479
R64	18.613	1.67692	23.8106	43.6566	77.9807	10.2968	9.93632	60.5395	1.84577	33.7198
R65	18.29	1.40539	19.8115	68.5281	83.5038	10.2198	10.8485	66.028	1.99535	33.589
R66	17.1473	1.52881	19.8248	38.9537	91.1585	11.7808	11.3908	68.8495	1.87029	32.4039
R67	17.1887	1.90833	24.6249	77.0579	72.2965	9.64821	9.76392	66.9685	1.78202	29.0005
R68	16.2364	1.49487	18.845	27.7177	82.0944	11.8944	11.2466	56.6072	1.51964	30.0609
R69	16.2667	1.7232	21.3818	91.3865	77.1032	10.9301	11.2137	73.8642	1.8237	28.8058
R70	18.2735	1.75714	24.277	108.748	66.3677	11.1264	9.71063	84.9122	1.85313	28.7936
R71	19.0657	1.78182	25.6262	77.3106	80.4249	12.6604	11.9284	71.552	1.57114	25.4634
R72	17.2963	1.48253	19.5109	66.1134	71.3996	10.9397	11.0664	60.8589	1.66922	28.0314
R73	15.2647	1.67692	19.2085	42.9658	79.8755	11.0956	10.3423	58.9283	1.84577	32.1224
R74	16.5538	1.51647	19.206	44.5053	101.613	14.2233	12.3986	65.2668	1.93159	32.5864
R75	19.4908	1.76023	26.0798	126.901	73.0264	11.8366	7.93953	77.1275	2.04194	29.7825
R76	14.3345	1.50721	16.304	80.8602	96.9747	12.7355	11.5773	56.2115	1.90462	36.2681
R77	17.5171	1.49178	20.1482	38.7701	82.8379	8.98033	10.4896	65.3768	1.86294	31.6964
R78	18.2569	1.55658	21.6324	96.8457	98.3958	10.4239	11.8877	56.4191	1.83841	35.0449
R79	17.4536	1.50721	20.2657	37.3543	87.5398	10.2853	10.2357	54.256	2.02477	40.7577
R80	16.0293	1.60595	19.5751	28.5678	76.3034	10.549	11.361	64.2571	1.55887	28.004
R81	17.8594	1.62292	21.8285	94.1769	74.3582	11.7154	8.39249	72.2778	2.20623	34.9795
R82	19.9462	1.62755	24.6001	31.881	81.9935	14.5235	9.70592	77.6155	1.99535	30.0625
R83	18.1244	1.78491	24.2332	66.3583	93.0882	15.1125	10.242	69.522	2.01497	33.2832
R84	18.6102	1.62138	22.96	89.5746	70.7726	10.5432	8.40033	68.3704	1.80409	30.6664
R85	20.8488	1.60595	25.5126	62.3118	93.3483	11.0802	12.8422	62.7594	1.62508	28.1486
R86	16.9126	1.49178	19.4074	45.8006	84.591	12.0406	9.40186	69.7492	1.71581	29.1177
R87	15.6208	1.39922	16.8072	58.5575	89.3414	11.1668	10.4363	60.866	1.78692	31.4743
R88	14.1634	1.50413	16.1924	58.0072	90.0908	13.1608	10.2294	62.0798	1.8752	32.9226
R89	16.7939	1.49178	19.3041	41.1472	82.8476	10.778	10.3689	51.298	1.57604	32.7477
R90	16.3026	1.63372	20.2524	30.3755	83.3912	8.59346	9.37992	59.906	1.91933	34.9673
R91	17.9036	1.51647	20.6926	51.0867	85.9052	11.4363	11.1322	64.7894	1.95857	34.482
R92	17.6634	1.68	22.6603	54.7632	73.7506	13.1897	7.53516	59.104	1.51719	28.7663
R93	16.5289	1.39613	17.5585	36.7986	78.3612	13.2802	11.919	70.6098	1.60546	26.5222
R94	15.7533	1.30048	15.8921	61.6895	110.397	13.0338	13.14	51.2146	1.74278	34.4683
R95	15.5656	1.40848	16.9209	73.7176	92.698	11.7596	9.5821	58.0748	1.80409	36.4309
R96	19.2948	1.69543	25.2174	116.449	82.1954	10.651	7.72637	69.7651	2.20378	36.9101
R97	18.7206	1.71086	23.9745	59.5235	74.0515	11.5883	11.3704	67.87	1.68148	28.7739
R98	19.9738	2.06484	30.8026	49.5339	87.1244	11.5518	8.13388	82.3339	2.04684	29.1557
R99	15.8195	1.64298	19.5949	27.8819	107.272	12.9029	11.2968	60.559	1.63244	31.6066
R100	21.1304	2.00707	31.7996	114.597	93.9016	14.077	7.79847	86.5128	2.53481	34.6539
R101	15.7699	1.71086	20.1318	52.9197	93.4997	11.7712	9.75138	67.3855	1.97328	33.519
R102	18.486	1.62138	22.6616	33.5691	77.9322	10.5875	8.92382	77.6421	2.11305	31.4788
R103	19.5791	1.71394	25.2708	118.888	99.4383	10.4758	9.49747	63.8401	2.07136	35.5652
R104	18.7952	1.7016	24.2267	40.1283	89.2094	9.41724	9.91908	57.1804	1.82125	35.3599
R105	16.7056	1.68	21.1332	27.2038	89.1434	13.4861	10.0241	70.9327	1.87029	29.8053
R106	20.8307	1.72053	27.3818	66.7191	77.2799	11.6441	9.85325	74.0665	1.41665	19.9682
R107	20.7439	1.70469	26.6912	51.8053	103.024	13.4919	9.29371	76.1018	1.97573	28.7663
R108	17.807	1.82194	24.4269	32.3488	93.9851	11.0667	9.55859	60.4952	1.99535	34.8989
R109	19.8579	1.66457	25.466	54.0665	85.3073	10.4604	9.29528	67.602	2.04439	34.9689
R110	17.5171	2.03792	26.6942	66.2536	87.4156	12.6931	7.8643	75.857	2.18661	32.1954
R111	15.1419	1.39768	16.2239	32.7049	88.2077	12.4564	10.4097	73.2538	1.75504	26.5283
R112	17.0893	1.6584	21.4459	107.528	82.0206	12.3139	8.92696	71.3604	2.21113	34.8076
R113	16.62	1.64915	20.7801	50.2871	72.3761	12.7451	9.75765	57.1857	1.89481	34.4912
R114	18.3259	1.72628	24.0027	29.9299	92.5776	8.89756	8.78903	71.0392	1.9929	32.2593
R115	20.9206	1.68	26.9342	97.8674	75.323	11.5556	8.19187	68.2195	2.01742	33.4916
R116	24.8734	1.50413	28.7027	98.64	93.5191	11.2515	11.1745	70.4359	1.97328	30.8764
R117	16.3965	1.52264	19.1477	37.957	104.282	12.8201	9.46769	74.4675	2.01497	31.1548
R118	16.4627	1.52573	19.1123	24.0798	82.8438	10.9743	10.9864	60.048	1.80409	32.0844
R119	21.307	1.81576	29.1664	115.671	74.0398	11.7827	8.06805	69.2381	2.02232	33.8309
R120	21.2104	1.96696	32.2783	108.246	101.813	11.9829	8.17933	84.9477	2.15964	30.3926
R121	19.9048	1.70777	25.8711	95.3353	77.8914	11.8636	7.51321	70.4767	2.2896	40.7987
R122	16.8215	1.59361	20.2448	39.7304	92.3602	10.524	9.89244	65.139	1.86784	32.5195
R123	18.7234	1.9145	27.1839	29.0949	92.232	14.4157	9.85952	63.1871	1.7011	34.2143
R124	18.0416	1.73863	23.5245	47.1597	74.6727	12.1811	11.8594	67.1655	1.63489	28.2566
R125	17.8014	1.75405	23.5012	52.0157	75.2396	12.6411	8.87053	69.1653	1.9929	33.5281
R126	13.4733	1.43007	14.663	94.4105	90.743	10.6394	10.0319	48.9592	1.66432	35.3583
R127	14.4201	1.44242	15.8007	29.7701	82.1973	11.0032	10.2326	58.2983	1.50493	28.5822
R128	18.5026	1.69234	23.6005	79.9411	71.8345	11.469	10.1416	62.9582	1.52455	24.1945
R129	17.9809	1.47944	20.4785	31.3964	106.652	14.4254	10.8752	71.7809	1.61527	26.4401
R130	18.3756	1.69543	23.5508	51.1335	77.2411	11.9925	7.61352	72.3381	2.10324	33.7868
R131	15.411	1.56892	18.1363	24.3274	107.749	12.0657	11.2686	49.9369	1.34309	30.7927
R132	18.0112	1.57818	21.5457	51.8274	89.8306	10.9397	9.8799	67.7617	1.93159	33.4749
R133	17.1969	1.70777	22.1158	125.025	90.6673	11.6287	11.6071	65.2029	1.93159	31.5154
R134	16.2584	1.52264	18.8261	21.0247	81.8207	11.879	7.30632	71.8164	2.10569	32.5195
R135	20.4541	1.53498	24.0208	117.133	102.187	10.4239	11.8845	67.1424	1.86294	31.2415
R136	16.3109	1.49487	18.4469	42.1423	106.295	12.7239	10.1432	71.9531	1.98799	31.0361
R137	16.2115	1.5535	19.1228	77.3674	70.6871	9.40184	11.0272	64.0317	1.64225	28.2018
R138	15.607	1.36219	16.3433	88.6001	88.6716	11.5171	11.8265	54.2064	1.61282	31.8835
R139	17.5171	1.59052	21.2645	67.2434	75.4997	11.1341	11.488	65.3218	1.98554	30.8444
R140	19.5929	1.86822	27.4036	98.7763	76.1928	10.5701	10.1667	71.0818	1.78937	25.2534
R141	17.484	1.39305	18.6992	96.884	91.8612	12.1831	11.0836	64.8019	1.74278	28.3905
R142	21.757	1.68926	28.1677	53.8808	77.1304	11.6114	12.7434	68.9329	1.90217	29.8936
R143	18.9442	1.81576	25.962	71.8124	89.3084	9.09581	10.4034	74.0062	1.80654	27.8124
R144	17.07	1.4671	19.196	104.681	94.3015	11.8405	9.81407	63.7904	1.96347	36.7839
R145	17.5944	1.52881	20.5737	129.427	95.9963	12.0349	9.94729	62.4613	2.00516	36.726
R146	17.9781	1.60595	22.108	33.7349	90.9081	9.55197	11.4911	63.4018	2.08853	35.2488
R147	21.3705	1.92684	31.006	129.11	72.444	12.0079	7.1684	75.8534	1.98799	33.6407
R148	15.3724	1.53807	17.8284	57.8369	75.4298	12.5911	9.13541	72.221	2.11305	33.7974
R149	16.7028	1.53498	19.3984	30.4969	98.6617	11.442	10.2702	63.5934	2.15964	36.5876
R150	18.2376	1.60903	22.1507	37.1393	78.7223	11.8116	12.1635	61.5705	1.75014	31.8744
R151	17.404	1.42082	18.9637	57.3078	87.4583	10.2603	10.6432	59.9043	1.82861	33.9009
R152	17.8843	1.68309	22.7803	69.8204	75.2454	9.90227	11.1651	65.4229	1.78937	29.0736
R153	21.6107	1.83736	30.2593	135.721	78.4738	12.2177	8.22322	75.2749	2.07136	31.2674
R154	20.2526	1.62446	25.2516	124.987	76.9363	12.1195	9.20281	78.5773	2.2332	32.7172
R155	15.0384	1.44242	16.7751	30.2418	88.4678	11.3497	11.8798	64.7841	1.53926	29.2074
R156	17.5503	1.44242	19.2506	83.198	103.416	11.5441	11.5632	66.3758	1.82615	30.1431
R157	17.3267	1.64606	21.5921	59.5091	71.3452	10.3353	10.7043	52.5632	1.74523	35.0921
R158	15.5242	1.4023	16.4799	50.6566	92.2301	10.7684	9.44261	52.4141	1.42401	29.0066
R159	22.0137	1.90833	31.6943	75.8693	94.9383	13.2955	9.20594	84.6514	2.5201	33.2071
R160	18.8945	1.46093	21.045	49.5174	81.4712	13.3052	10.4959	77.8426	1.84822	26.1967
R161	15.7726	1.51647	18.3718	123.616	82.1662	14.2367	9.38305	64.399	2.00025	36.0019
R162	17.7269	1.5103	20.4697	36.5415	76.8489	9.09581	9.28274	72.5369	2.02232	31.7451
R163	16.1121	1.51647	18.8103	134.308	92.298	11.8847	11.5554	59.2832	1.90462	36.1692
R164	17.9174	1.69234	23.0634	30.4703	89.8753	10.4778	9.64793	70.86	1.94386	32.6807
R165	17.9339	1.67075	22.7774	31.8528	75.1522	11.3824	11.4081	74.6184	1.79918	26.6835
R166	20.4624	1.61521	25.3899	125.578	80.4423	11.2727	14.2152	66.1292	1.89972	32.4023
R167	20.9813	1.67692	26.7941	122.04	85.7965	16.0594	11.2968	71.2557	1.72807	25.827
R168	20.0263	1.9361	29.0744	35.6571	107.101	11.1687	9.77332	70.6009	1.91933	30.4063
R169	14.3593	1.59052	17.4248	28.1514	76.4937	11.7019	12.2591	56.8557	1.57359	30.4245
R170	18.0802	1.85588	25.2528	51.5224	82.3526	11.5479	11.1604	69.758	1.63979	26.8083
R171	18.4915	1.50721	21.1994	66.9505	88.1882	11.4459	11.5993	66.1558	1.74033	29.711
R172	15.1267	1.64915	18.8508	114.883	101.218	12.8548	10.104	75.156	1.98309	32.5788
R173	21.619	1.84353	30.0819	48.0957	76.9363	10.2564	8.16679	66.3599	2.01497	36.9345
R174	15.0273	1.55041	17.8265	97.0252	82.8011	9.68093	10.9175	62.3442	1.8188	32.7461
R175	18.5523	1.43933	20.5119	93.5677	79.9454	13.1108	10.9332	68.2249	1.70845	27.4153
R176	20.3382	1.7664	27.339	125.808	84.5521	13.0684	8.59938	74.8916	2.42692	37.8914
R177	17.8677	1.45167	19.8001	108.462	102.9	12.9125	11.7356	68.5922	1.706	29.25
R178	15.861	1.42082	17.393	29.347	94.5364	11.4594	10.1855	56.8805	1.79428	32.1711
R179	18.025	1.48561	20.4385	79.0186	95.478	11.6807	11.0178	62.5518	1.9365	32.4708
R180	19.3997	1.34059	20.3764	86.5481	104.843	10.6202	12.8955	52.604	1.71826	31.9839
R181	15.8527	1.42699	17.3792	69.2425	74.8222	10.9435	10.8391	52.6004	1.57359	29.7445
R182	20.6473	1.66457	26.2409	35.5086	100.04	10.0331	10.2999	67.7795	1.96102	31.0011
R183	14.8093	1.35911	15.5588	36.6232	98.5278	12.5468	9.87833	60.4277	1.79918	32.947
R184	20.7522	1.52881	24.1099	122.336	99.7819	15.3492	10.0993	64.5517	1.93159	35.2032
R185	18.5454	1.87454	26.3576	119.561	92.5834	11.0148	9.80937	57.7642	1.86539	37.6449
R186	17.0832	1.68143	21.7776	40.5735	81.2402	10.3315	11.7717	68.5088	1.91443	30.4154
R187	22.8825	2.04494	35.9904	33.3095	97.1358	16.0748	8.8	73.0746	2.04194	32.9105
R188	20.001	1.32171	20.4498	110.168	95.9536	11.571	10.4253	62.7452	1.98799	35.2214
R189	19.0483	1.95785	28.8727	90.7375	76.2355	11.1136	8.2284	61.9748	2.04439	36.1418
R190	15.9385	1.58677	19.0941	67.0517	94.2704	11.7481	11.7231	63.4018	1.50983	27.9462
R191	17.9929	1.6057	22.116	82.8585	76.4781	13.6016	10.4724	65.6288	1.73788	29.1649
R192	14.4168	1.5224	16.4478	68.4	101.95	11.7365	11.0946	55.9773	1.84577	35.7372
R193	17.457	1.65492	21.7772	43.5348	85.4743	14.3387	11.3469	66.1824	1.77956	28.7389
R194	21.7835	1.97678	32.8324	70.3157	75.6744	13.2301	8.70126	78.7973	1.80409	26.7885
R195	17.0402	1.46181	19.0338	112.269	89.8753	9.83298	10.3093	64.6989	2.02477	36.51
R196	16.7788	1.52997	19.6283	100.677	87.6078	9.86955	10.5648	55.2781	1.8752	36.0338
R197	17.6423	1.42395	19.151	78.1229	97.3513	11.5383	9.5774	60.0959	2.00271	35.9897
R198	24.3249	1.86697	34.9836	131.881	83.8979	12.4294	9.10877	78.4939	2.03704	31.2202
R199	15.7797	1.73444	20.4558	73.2904	81.5004	12.697	8.85016	68.5993	1.90707	32.8755
R200	18.4528	1.70415	23.8768	117.658	99.3024	14.3426	9.27177	71.8377	2.07136	32.3445
R201	18.6248	1.83289	25.8432	44.2043	86.078	15.5552	8.94733	61.5297	1.73297	30.3013
R202	22.6178	1.60191	27.7433	115.688	105.012	12.5776	11.5601	67.8433	2.0591	33.7046
R203	20.4609	1.66628	26.0438	86.4821	102.344	12.3216	8.8815	64.1027	2.01497	35.0738
R204	15.6739	1.75337	20.6955	100.804	64.8068	11.34	10.9049	58.5805	1.67412	33.7594
R205	21.2813	1.75716	28.4833	69.5746	77.6119	15.6033	9.54135	82.2434	2.18907	30.7501
R206	20.5369	1.59055	25.0882	31.3327	104.66	13.6882	11.8704	71.1599	1.76485	28.6598
R207	19.2137	1.75716	25.645	83.3166	104.13	11.4536	11.3469	61.1411	1.94876	34.7559
R208	20.2161	1.70036	26.1503	108.755	103.538	10.8184	11.0946	63.9253	1.85313	31.8561
R209	17.3313	1.4921	19.8846	40.8943	90.1063	10.7953	9.43477	52.7672	1.67167	33.4825
R210	20.4278	1.73444	27.0318	86.1426	94.2044	10.4027	8.31256	68.3775	1.9365	35.439
R211	20.3054	1.65871	25.7761	90.6299	65.2417	10.4316	9.42067	73.4472	1.77466	27.1886
R212	20.4079	1.51861	23.7781	109.653	75.4686	13.3937	10.0053	69.6941	2.07872	31.9383
R213	17.156	1.48074	19.2861	47.7108	68.905	9.12276	10.6056	51.6529	1.92424	39.0294
FLL, flag leaf length; FLW: flag leaf width; FLA, flag leaf area; FLANG, flag leaf angle; PH, plant height; SL, spike length; SN, spike number per plant; KN, kernel number per spike; KW, kernel weight per spike; TGW, thousand grains weight
