# Supplementary material for: QTL mapping of flag leaf-related traits in wheat (Triticum aestivum L.)
Source: Theor Appl Genet. 2018 Jan 23;131(4):839–49. doi: 10.1007/s00122-017-3040-z (PMC5852184; doi:10.1007/s00122-017-3040-z)
Supplement: Supplementary file 2 — Supplementary material 2 (XLSX 57 kb) [file 122_2017_3040_MOESM2_ESM.xlsx]

## Sheet: Flag leaf-related traits
Supplement 2 Conditional phenotypic values of flag leaf-related traits and yield-related traits
Traits	FLA_BLUP|FLL_BLUP	FLA_BLUP|FLW_BLUP	FLANG_BLUP|FLL_BLUP	FLANG_BLUP|FLW_BLUP	FLANG_BLUP|FLA_BLUP
R1	23.6943	22.9469	101.519	104.695	101.085
R2	21.2828	25.5384	110.624	121.386	116.623
R3	22.4857	20.9681	32.6331	24.439	30.1356
R4	22.8836	21.3897	27.4445	22.7973	25.6168
R5	23.3731	22.5099	44.1794	45.4238	43.6229
R6	24.4955	23.1252	20.75	26.1725	19.8364
R7	23.5886	22.0517	36.8195	36.3955	35.3468
R8	24.0288	20.6781	90.6522	84.4484	86.458
R9	22.2439	25.1193	15.6933	27.3703	20.5757
R10	23.2908	23.3227	24.5461	28.8271	25.1379
R11	25.3897	19.8056	46.735	40.3435	40.4293
R12	22.6439	27.0899	106.976	125.392	113.366
R13	24.7682	19.3416	36.3106	26.8988	29.947
R14	22.0907	22.777	41.7908	40.5828	42.3036
R15	20.5126	26.9316	42.0598	59.545	51.7271
R16	22.6039	22.3478	80.9827	80.3685	81.0075
R17	21.3649	23.4402	99.5117	100.892	102.125
R18	22.2263	22.2388	74.407	72.1102	74.4057
R19	24.4557	21.0634	52.3812	47.8684	48.046
R20	22.8778	24.0501	23.2869	28.9988	24.9462
R21	21.1216	23.7073	35.0096	36.0911	37.8267
R22	21.734	23.0573	126.566	126.63	128.125
R23	23.1844	20.5566	37.0228	28.7899	33.4537
R24	21.3836	21.6184	86.4877	77.8801	85.4824
R25	24.3895	28.093	14.9267	37.9966	19.9792
R26	23.1363	19.688	45.5463	29.8558	39.226
R27	23.6956	18.8456	105.389	84.3197	96.145
R28	22.3755	25.1741	84.1805	94.6198	88.3068
R29	21.9566	22.118	85.4032	81.365	85.1721
R30	25.4927	18.5362	37.301	25.0364	28.774
R31	22.1295	22.7361	104.257	103.252	104.802
R32	26.1862	20.5142	121.444	118.421	114.967
R33	24.5915	19.9417	35.0064	26.9826	29.3317
R34	26.1549	17.7052	68.8903	55.3283	58.9616
R35	23.5334	21.5166	47.8135	45.415	45.7806
R36	23.6829	23.9192	34.3926	39.1231	34.3189
R37	23.5037	20.1071	59.5962	47.9693	54.2134
R38	22.527	23.518	64.7019	70.4664	67.1455
R39	21.6812	22.2802	37.7969	32.8568	37.606
R40	22.3684	22.8389	38.8857	38.2098	39.1295
R41	20.8067	23.9612	36.4482	39.3715	40.4866
R42	22.6324	24.0825	99.4882	107.022	102.313
R43	20.9761	24.1328	119.456	123.835	123.759
R44	22.4108	21.9089	35.0623	31.8499	34.4707
R45	27.0236	23.8376	25.3317	33.4478	21.028
R46	24.4475	26.3313	61.322	78.8125	64.5068
R47	24.773	20.3968	82.427	76.9382	77.3571
R48	22.4674	22.3681	33.9673	33.2292	34.1657
R49	22.4223	22.9048	31.2761	31.5047	31.7846
R50	21.5487	23.0988	93.1734	93.4616	95.1274
R51	23.0539	22.6477	109.957	111.515	110.029
R52	24.4552	18.4542	42.1401	27.2902	34.3218
R53	23.8943	23.6989	22.5321	28.3266	22.6124
R54	23.8088	18.5408	60.1906	40.0797	51.2498
R55	23.0286	24.7	111.602	121.084	114.371
R56	20.9627	23.4076	45.4137	43.9553	47.5367
R57	20.3724	24.1242	109.377	110.413	113.314
R58	20.6656	24.945	42.8349	51.2018	49.0703
R59	22.3191	21.0887	97.0885	87.1204	94.0967
R60	22.3345	24.3029	61.3692	69.1054	64.7136
R61	20.5352	25.3973	77.1502	88.37	84.6525
R62	23.8421	20.1321	55.7972	47.4624	51.204
R63	22.2098	24.8145	117.998	129.323	122.888
R64	22.953	22.9412	41.1637	42.9993	41.43
R65	19.527	24.8722	67.7012	72.3546	74.3436
R66	21.5681	22.1901	44.0211	40.7421	44.7425
R67	26.2947	18.7016	81.9117	72.5793	73.1938
R68	22.2046	21.9515	37.4837	30.0666	35.4768
R69	24.6877	19.5017	100.996	89.9649	94.0442
R70	24.0218	21.6557	108.006	106.766	105.584
R71	23.9653	22.4659	72.4826	74.921	71.4329
R72	20.9898	22.8869	70.4122	68.6661	72.5334
R73	24.2924	18.3391	57.744	42.3085	49.9939
R74	22.0024	21.8408	52.6341	46.4975	51.5385
R75	23.6645	23.391	119.88	124.868	120.111
R76	23.0386	19.141	100.436	83.0053	93.7292
R77	21.2353	23.3222	41.93	41.17	43.9085
R78	21.4067	23.3912	96.1896	98.1756	98.9995
R79	21.4654	23.1027	40.8417	39.4994	42.2565
R80	23.3022	20.2557	39.402	29.0824	34.8587
R81	22.3081	22.1385	95.5712	94.4113	95.9363
R82	21.3767	24.809	22.5112	32.0389	28.0668
R83	24.2426	21.0054	66.3856	63.9177	63.2819
R84	22.1074	23.3036	87.0961	89.8344	89.0586
R85	20.6876	26.1932	48.2862	62.8264	56.6626
R86	21.5671	22.5814	52.0786	48.2005	52.4288
R87	21.2592	22.0027	71.4988	62.4859	70.4146
R88	23.2306	19.0967	78.466	60.2032	71.1006
R89	21.6745	22.4781	48.0375	43.5471	47.9831
R90	23.4946	20.3265	39.8	30.4315	35.3044
R91	21.0938	23.3274	52.2531	53.079	55.1305
R92	23.4877	21.7237	57.1684	54.055	54.8499
R93	20.3991	22.8215	45.0558	40.778	47.1449
R94	20.109	23.244	73.9474	67.2484	75.3868
R95	21.4709	21.9142	86.9437	77.4931	85.346
R96	23.1499	23.9438	110.439	115.486	111.393
R97	22.926	22.3639	56.4755	58.3057	56.9673
R98	27.5303	21.4612	40.0217	42.4708	33.2466
R99	23.6943	19.4668	39.7983	27.785	34.133
R100	26.4749	23.7199	99.1189	108.488	96.3048
R101	24.3192	18.5212	65.0919	51.7019	58.0911
R102	22.0293	23.0052	31.7312	33.8289	33.6532
R103	22.6989	23.5929	111.412	117.619	113.725
R104	23.0458	22.8183	36.6955	39.0634	37.065
R105	23.6603	20.1966	34.5495	26.4956	30.3614
R106	22.5889	25.56	52.7869	65.3416	57.311
R107	22.0523	25.2154	38.3208	50.6894	43.7859
R108	24.9995	20.3904	34.0133	29.2967	28.8829
R109	22.3993	24.8664	45.1521	53.6131	48.511
R110	27.7813	17.9407	69.4135	59.635	58.2282
R111	21.5257	21.453	48.1165	36.6587	45.735
R112	23.2921	20.981	112.895	107.176	110.057
R113	23.459	20.5172	58.0744	50.0883	54.1548
R114	23.6545	22.0553	28.9179	28.4575	27.317
R115	21.9818	25.9976	83.4715	97.1592	89.3594
R116	16.7361	31.607	63.8548	100.836	86.5756
R117	22.2233	21.6478	46.8971	39.8473	45.1074
R118	22.0704	21.5449	32.6785	25.9191	31.3014
R119	23.5283	25.2648	99.2819	112.721	102.674
R120	26.8116	25.0746	92.3552	102.799	88.9911
R121	22.7212	24.328	86.179	94.1685	88.9651
R122	22.5662	21.1949	46.4783	40.4488	44.6746
R123	26.1304	21.1259	26.0325	24.5144	20.0847
R124	23.6808	21.3074	47.6141	45.4833	45.5085
R125	24.0838	20.9474	53.7091	50.0847	50.4113
R126	22.9257	19.1847	118.429	97.8294	110.58
R127	22.3834	20.0527	48.9049	32.9851	43.6512
R128	22.9388	22.3944	78.0176	79.0291	78.1371
R129	20.7425	23.922	32.1639	34.0001	35.8706
R130	23.1145	22.2772	49.8651	50.1705	49.4294
R131	22.9606	19.6256	38.3509	25.4535	33.5117
R132	21.756	22.8328	52.4386	52.8006	54.1555
R133	23.771	20.5727	129.837	123.858	126.207
R134	22.1467	21.3262	30.6772	22.915	28.8218
R135	19.8962	26.2514	105.143	118.82	114.484
R136	21.6743	21.5534	51.524	44.4912	50.702
R137	22.5266	20.9489	87.2618	78.7481	84.5679
R138	20.8198	22.3475	101.613	93.14	101.39
R139	22.3516	22.2821	70.4033	68.0128	70.137
R140	24.8072	22.3563	91.2289	94.96	89.3243
R141	19.845	24.0294	100.215	100.914	104.936
R142	21.7311	27.0288	35.1706	53.0197	42.8922
R143	24.5167	22.0604	67.6111	68.8624	65.2594
R144	21.0764	22.909	110.147	107.488	111.734
R145	21.5236	22.939	132.188	131.215	133.71
R146	22.377	22.7886	34.5169	34.2495	34.9322
R147	25.2552	24.6785	112.393	124.326	112.414
R148	22.7212	19.9915	72.0595	59.4724	67.6404
R149	21.9304	21.629	37.8571	32.1834	37.1432
R150	21.9592	22.764	36.5827	37.6031	38.2508
R151	20.2514	23.6875	61.0511	60.8795	64.8282
R152	23.2158	21.7762	71.0862	69.0612	69.6657
R153	24.0823	25.886	117.765	132.414	120.526
R154	21.4845	25.5279	114.037	125.196	119.863
R155	22.2606	21.0271	46.1873	33.4568	42.1634
R156	20.2787	23.5026	86.1866	86.413	90.1415
R157	23.017	21.3967	63.6511	59.3614	61.7439
R158	21.1033	21.6081	64.0962	54.5341	63.1719
R159	24.8022	25.771	55.835	71.3907	57.7888
R160	19.6879	24.8928	45.5724	52.4267	52.8524
R161	22.5545	21.0066	135.774	125.608	132.327
R162	21.1845	23.2393	38.6192	38.6356	41.0334
R163	22.3905	21.4451	144.715	136.3	142.137
R164	23.4401	21.8573	31.5654	29.5583	29.7463
R165	23.1248	22.0428	32.8628	31.2974	31.704
R166	21.2505	25.8683	113.546	125.94	120.176
R167	21.734	25.9247	107.331	121.383	113.814
R168	25.7089	22.5447	25.8741	30.7199	22.8452
R169	24.1153	18.4424	47.5998	28.9208	38.7665
R170	25.3406	20.475	51.7777	47.9099	46.3956
R171	20.5574	24.0364	65.0843	69.0956	69.975
R172	24.1796	18.5879	130.373	114.684	122.63
R173	23.8902	25.5738	30.0973	44.6871	33.2577
R174	23.3317	19.7201	113.028	98.4569	106.833
R175	19.762	24.8314	91.3879	96.8337	97.9747
R176	23.42	24.5154	114.416	123.673	116.486
R177	20.265	23.8501	109.813	111.524	114.3
R178	21.4188	22.1168	41.0493	32.9187	40.0261
R179	20.6243	23.7473	79.5587	81.5204	83.5732
R180	18.1228	26.8524	79.9972	91.4446	91.2276
R181	21.4197	21.9682	80.9877	72.7123	79.9493
R182	21.7734	25.6413	22.5224	35.0552	28.3948
R183	21.4508	21.6303	53.7504	41.2139	50.9908
R184	19.4563	26.4752	108.809	124.124	119.508
R185	25.6199	21.1723	117.417	115.64	112.213
R186	23.6346	20.8097	45.9715	39.8417	42.4353
R187	27.5566	27.0836	8.79375	26.575	6.5897
R188	17.1292	27.3381	100.516	115.376	114.7
R189	27.2427	21.8679	85.9992	85.4411	78.3312
R190	22.9824	20.1936	78.3544	67.8831	74.31
R191	22.3587	22.8021	83.5641	83.3772	84.0397
R192	23.0363	18.9531	87.5518	70.2943	80.9798
R193	22.9709	21.3883	47.0047	43.2408	45.3974
R194	26.3488	25.4142	51.4688	64.7067	49.9465
R195	20.9671	22.8624	117.889	115.164	119.648
R196	22.0255	21.9683	107.645	102.446	106.861
R197	20.0159	23.8064	80.637	81.6429	85.2667
R198	23.9904	29.9637	99.9251	128.085	107.186
R199	24.6259	18.3302	85.4121	71.6832	77.8103
R200	23.3035	22.4128	115.991	116.551	115.298
R201	24.9646	21.5675	41.6505	40.9714	37.8902
R202	19.7792	28.5121	92.5376	116.269	105.553
R203	21.9071	25.4068	74.4574	86.0005	79.7646
R204	25.0533	18.1565	113.471	98.8842	104.842
R205	22.8908	25.8615	53.3181	67.5923	57.9514
R206	20.8166	26.1051	18.916	32.1016	26.5369
R207	23.7215	23.0232	77.7251	81.3343	77.4011
R208	22.448	24.769	97.993	107.711	101.823
R209	21.3014	23.0516	45.0126	43.2889	46.5628
R210	22.9539	24.9063	74.2886	84.5354	77.4381
R211	21.9153	25.3044	79.4073	90.2733	84.4508
R212	19.7355	26.3662	97.9017	111.61	107.492
R213	21.0139	22.7012	52.7333	50.293	54.5829
FLL, flag leaf length; FLW: flag leaf width; FLA, flag leaf area; FLANG, flag leaf angle;

## Sheet: Yield-related traits
Supplement Table 2 Conditional phenotypic values of flag leaf-related traits and yield-related traits
RIL	EN_BLUP|FLL_BLUP	EN_BLUP|FLW_BLUP	EN_BLUP|FLA_BLUP	EN_BLUP|FLANG_BLUP	KN_BLUP|FLL_BLUP	KN_BLUP|FLW_BLUP	KN_BLUP|FLA_BLUP	KN_BLUP|FLANG_BLUP	KW_BLUP|FLL_BLUP	KW_BLUP|FLW_BLUP	KW_BLUP|FLA_BLUP	KW_BLUP|FLANG_BLUP	TGW_BLUP|FLL_BLUP	TGW_BLUP|FLW_BLUP	TGW_BLUP|FLA_BLUP	TGW_BLUP|FLANG_BLUP
R1	9.57949	9.88194	9.78155	9.64454	62.6409	61.4794	61.454	63.3428	2.00717	1.98853	1.98514	1.96986	38.7429	38.8004	38.7788	37.7271
R2	10.4949	10.0394	10.4524	10.482	65.9208	70.6574	67.3842	68.108	1.93255	2.02442	1.96232	1.90558	33.5407	33.3551	33.4771	32.103
R3	11.0882	11.0593	10.9246	11.1263	63.4793	62.0736	63.8549	61.2965	1.94041	1.9098	1.94612	1.95686	33.1525	33.1973	33.1504	34.3848
R4	9.83232	9.95403	9.78867	9.71959	73.7386	72.1323	73.6001	73.3547	1.99357	1.96175	1.99016	2.04594	29.9729	30.0338	29.9834	31.147
R5	9.4393	9.68222	9.56378	9.2374	70.0223	68.8384	69.2318	71.6368	1.80237	1.78204	1.78757	1.8622	29.5364	29.5909	29.5613	30.0178
R6	10.8786	11.4156	11.2382	10.3856	65.6501	63.5466	63.5093	70.1056	1.82564	1.79167	1.78584	1.96418	31.0976	31.201	31.1628	31.9121
R7	9.95325	10.2698	10.0839	9.74869	68.9409	67.0049	67.9286	70.2442	1.93161	1.89671	1.91229	1.99713	31.4049	31.489	31.4394	32.1269
R8	8.95132	9.40961	9.05547	9.20771	67.8944	64.0172	66.4668	65.49	1.77685	1.70339	1.7486	1.70611	31.4836	31.6409	31.5398	31.1218
R9	10.1572	10.0429	10.2787	9.53069	71.069	73.9828	71.4121	77.0943	1.83949	1.89939	1.84813	2.01014	29.964	29.8602	29.9368	30.7424
R10	10.7673	10.9483	10.9261	10.3715	70.0436	69.8059	69.3025	73.3596	1.81567	1.81428	1.80232	1.93072	30.2897	30.3089	30.309	31.1269
R11	10.4203	11.3574	10.7323	10.3724	64.441	57.7227	61.4506	64.0883	1.51916	1.39478	1.46116	1.54419	26.0907	26.3722	26.1995	26.7229
R12	9.55678	9.39597	9.83726	9.26558	73.219	77.7009	73.0085	79.0069	2.01474	2.10717	2.01391	2.04996	33.9026	33.7439	33.8861	32.1603
R13	8.13168	8.90181	8.30177	8.13137	78.5224	72.2017	76.2909	77.0332	1.97461	1.85533	1.93055	1.99672	33.6745	33.9324	33.7616	34.7259
R14	11.6191	11.4164	11.5054	11.5276	73.0489	74.0044	73.772	73.0541	2.01008	2.02636	2.02363	2.04791	32.1543	32.1099	32.1315	32.884
R15	11.0207	10.3887	10.9743	10.4388	63.5552	70.6184	65.7937	70.2202	1.20269	1.34064	1.24846	1.34542	22.8698	22.5959	22.7709	22.8401
R16	10.9374	10.9663	10.9163	11.0268	66.1397	65.8524	66.2597	65.5427	1.69547	1.68993	1.69769	1.66725	29.7789	29.7903	29.7754	29.4829
R17	10.3093	9.91729	10.1295	10.4974	70.6521	73.2136	72.1655	69.5911	2.10267	2.14938	2.13175	2.04038	35.2786	35.1691	35.2256	34.5178
R18	10.9271	10.8235	10.8202	11.0433	69.2324	69.3978	69.8131	67.9625	1.9006	1.90202	1.91128	1.87122	31.2393	31.2273	31.2225	31.2028
R19	9.52528	10.0669	9.7186	9.50234	78.234	74.1937	76.2931	77.8099	2.18147	2.10623	2.14372	2.19724	31.5126	31.6805	31.584	31.9952
R20	9.23955	9.23474	9.35493	8.81703	72.5471	73.6731	72.2613	76.166	1.83698	1.86093	1.83252	1.95863	29.9979	29.9603	30.0003	30.8361
R21	9.91683	9.40043	9.69191	9.75707	68.2553	71.4884	70.0559	68.866	2.09477	2.15329	2.12923	2.15196	32.6455	32.506	32.5835	33.4962
R22	10.0897	9.80393	9.94419	10.4592	63.9805	65.667	65.0914	61.7378	2.24743	2.27762	2.2686	2.12744	38.465	38.3912	38.4274	37.0826
R23	9.28502	9.49653	9.22871	9.32091	60.1604	57.3389	59.7329	58.2141	1.82455	1.76861	1.81499	1.8384	34.7974	34.9042	34.8224	35.8806
R24	10.3443	9.91512	10.0024	10.752	61.8039	62.6639	63.4548	57.1526	2.00674	2.01636	2.03663	1.90649	36.6711	36.6157	36.6269	36.6792
R25	8.3278	8.53329	8.93791	7.328	57.8549	61.0855	55.579	68.9039	2.17374	2.24691	2.13429	2.42491	40.9246	40.8303	40.9726	41.1572
R26	10.579	10.642	10.3855	10.8983	63.3402	59.9556	63.0931	57.9558	1.82147	1.75048	1.81392	1.76868	29.8997	30.0158	29.9291	31.1331
R27	9.14511	9.27752	8.94242	9.95684	65.441	60.6155	64.6425	56.2049	1.71977	1.61942	1.70069	1.51976	28.2245	28.3928	28.2802	28.2227
R28	9.01045	8.85858	9.1267	8.81866	64.7614	67.6576	64.9778	68.1264	2.42992	2.48867	2.43586	2.45972	43.1891	43.0836	43.1683	42.3565
R29	9.72223	9.50967	9.54426	9.96519	65.557	66.026	66.4762	63.0869	2.20349	2.20917	2.22028	2.13927	40.4106	40.3817	40.3848	40.2027
R30	8.37384	9.35231	8.6068	8.43733	75.4608	67.3713	72.4433	73.1535	1.9547	1.80189	1.89515	1.96245	30.5244	30.854	30.6418	31.6405
R31	10.2102	10.0337	10.1066	10.4693	70.2645	71.1048	70.9389	68.4652	2.10309	2.11744	2.11576	2.02229	31.595	31.5561	31.5735	30.7851
R32	7.60715	8.71134	8.08976	7.87172	73.4848	66.4351	69.5325	72.4226	2.60314	2.4751	2.52737	2.5092	40.7123	41.0153	40.8495	39.3395
R33	9.26092	9.9226	9.42309	9.22566	77.3398	71.9213	75.2929	76.2628	1.98381	1.88158	1.94346	2.01431	27.0402	27.2613	27.1194	28.0814
R34	8.54231	9.78946	8.8592	8.79344	77.8866	67.9738	74.1252	74.5267	2.29722	2.11096	2.22333	2.24277	33.5653	33.9722	33.7092	33.9187
R35	10.4294	10.7639	10.5219	10.3433	71.696	69.2755	70.7758	71.9117	1.85691	1.81204	1.83902	1.88938	29.1296	29.2309	29.1634	29.6675
R36	9.65123	9.80744	9.86732	9.30202	78.671	78.6651	77.4821	81.8202	2.0604	2.06346	2.0385	2.1586	29.4723	29.4823	29.5069	30.0535
R37	9.95514	10.1853	9.88698	10.2174	67.5001	63.9172	66.7643	63.5512	1.96779	1.89597	1.95169	1.91742	33.229	33.3622	33.2693	33.9082
R38	9.8055	9.84254	9.87833	9.61491	75.9664	76.8574	76.0728	78.3959	2.42851	2.44829	2.43163	2.47161	35.8985	35.8713	35.8868	35.7151
R39	11.4933	11.1457	11.2554	11.5044	58.6924	59.7791	59.945	57.1183	2.04411	2.06024	2.06706	2.06274	36.5057	36.4479	36.4701	37.5252
R40	10.9618	10.8295	10.898	10.8298	71.7601	72.4051	72.157	72.1778	1.85358	1.86466	1.861	1.90213	28.2442	28.2145	28.2318	29.0084
R41	10.4808	9.92126	10.2415	10.281	66.8133	70.6532	68.943	68.0351	2.0464	2.11699	2.08748	2.11117	33.8154	33.653	33.7396	34.5569
R42	10.185	10.1997	10.299	10.146	64.1275	65.49	64.0889	66.1446	2.08087	2.11027	2.08151	2.06728	36.8815	36.8372	36.8726	35.7738
R43	10.1579	9.66182	9.96875	10.3862	66.4024	70.1504	68.3142	65.7389	1.83576	1.90569	1.87297	1.75099	30.3887	30.2333	30.3182	29.0264
R44	10.9081	10.8765	10.8153	10.8158	63.6732	63.2411	64.0555	63.3723	1.94262	1.93275	1.94937	1.98532	34.1669	34.1792	34.1579	35.119
R45	9.14063	10.1919	9.9108	8.5346	75.1032	70.5048	70.0354	81.3059	2.06472	1.98795	1.96948	2.22427	30.5224	30.7408	30.6842	31.0118
R46	9.64946	10.0068	10.1867	9.06078	69.1315	70.4003	66.8677	76.7974	1.62706	1.66143	1.58694	1.75782	28.9048	28.8851	28.959	28.2245
R47	9.84937	10.5627	10.08	10.0073	76.671	71.4372	74.3764	75.2123	1.88217	1.78494	1.83756	1.83824	28.6616	28.8798	28.7459	28.4225
R48	9.88181	9.87107	9.83806	9.70883	69.0448	68.9659	69.3232	69.7854	2.09023	2.08832	2.09544	2.15097	34.1877	34.1897	34.179	35.0528
R49	10.6798	10.5846	10.6402	10.4733	67.4616	68.0631	67.7811	68.5298	1.9305	1.9414	1.93661	2.0003	31.989	31.963	31.9779	32.8921
R50	9.93678	9.61138	9.76787	10.1122	70.4591	72.4207	71.7781	69.2709	2.16599	2.20124	2.19117	2.11083	36.9477	36.8623	36.9027	36.3782
R51	8.42704	8.58407	8.5089	8.60491	65.9002	65.2798	65.4704	65.4711	2.05035	2.0403	2.04248	1.98298	36.0578	36.0882	36.07	34.9342
R52	10.3444	11.001	10.3775	10.5491	74.6718	67.9712	72.8858	70.6791	1.92141	1.79171	1.88485	1.89554	29.9155	30.1788	29.9948	31.0868
R53	10.7566	11.0537	11.0272	10.2915	68.0266	67.3999	66.5735	72.1874	1.95829	1.95096	1.93161	2.0896	32.644	32.6834	32.6857	33.442
R54	10.9353	11.201	10.772	11.4432	57.3572	51.9352	56.4075	50.1072	2.00135	1.89098	1.97963	1.89794	39.9804	40.1769	40.0395	41.0158
R55	8.86966	8.92156	9.06985	8.83935	61.5532	63.0717	61.0348	64.0234	1.98469	2.01817	1.97647	1.96079	35.6564	35.6093	35.6616	34.1595
R56	10.7158	10.1185	10.4233	10.6993	55.1613	58.3798	57.186	54.321	1.73401	1.79056	1.77225	1.75324	37.2567	37.1125	37.1906	37.9808
R57	10.6929	9.92019	10.3516	10.993	58.3277	63.0535	60.9905	56.2139	1.37082	1.45599	1.42166	1.27766	27.4944	27.2893	27.4035	26.5772
R58	12.3087	11.7429	12.1388	11.9883	70.0962	75.019	72.3004	73.2541	1.49801	1.59161	1.54152	1.58418	27.8983	27.6996	27.8125	28.243
R59	9.83062	9.66118	9.60695	10.308	68.0023	67.0789	68.6025	62.9067	1.94306	1.91989	1.95267	1.82048	32.2877	32.3077	32.2809	32.0501
R60	11.3197	11.2302	11.3908	11.0677	58.066	60.0775	58.367	61.1708	1.69533	1.73646	1.70246	1.75392	30.7725	30.7002	30.752	30.6059
R61	9.70491	9.13732	9.56402	9.49936	60.8795	66.3611	63.1863	64.0992	1.70941	1.8149	1.7554	1.74705	34.2832	34.0658	34.1899	33.6632
R62	9.87311	10.3162	9.91708	9.99255	75.2892	71.0917	74.1066	73.0964	1.92286	1.84226	1.89893	1.90574	28.601	28.768	28.6515	29.188
R63	10.6306	10.56	10.7449	10.5982	76.2327	78.8235	76.617	79.034	2.31176	2.36564	2.32115	2.28386	34.8296	34.7392	34.8012	33.1168
R64	10.0139	10.097	10.082	9.79641	59.606	59.4716	59.2904	61.2891	1.82742	1.82624	1.82174	1.89268	33.7556	33.7653	33.7638	34.3134
R65	10.8742	9.91288	10.4679	10.8518	65.7184	72.2446	69.2904	66.0105	1.98926	2.10904	2.05811	1.99425	33.6009	33.3242	33.4741	33.5751
R66	11.2332	10.9535	11.0119	11.2238	70.747	71.755	72.0969	69.7442	1.9076	1.92342	1.93277	1.92627	32.3311	32.2801	32.2895	33.1124
R67	9.61293	10.859	10.0168	9.8163	68.786	59.6924	64.8008	66.6879	1.81775	1.64896	1.74032	1.76446	28.9308	29.3104	29.0769	28.7783
R68	10.9428	10.6723	10.7388	11.0149	60.264	60.4232	60.9599	57.8485	1.59154	1.58943	1.60338	1.59731	29.9206	29.8984	29.9075	31.0439
R69	10.9148	11.5613	11.0398	11.3486	77.4625	71.5547	75.3551	73.1416	1.89445	1.78146	1.85238	1.77848	28.6677	28.9042	28.7533	28.2336
R70	9.7337	10.1953	9.91774	9.94545	84.6345	81.6922	83.137	83.6541	1.84767	1.79424	1.81898	1.7744	28.8043	28.9308	28.8561	27.7973
R71	12.0786	12.5127	12.3131	11.9822	69.7442	67.6699	68.2547	71.2636	1.5356	1.50015	1.5077	1.55309	25.5328	25.6288	25.5796	25.235
R72	10.9327	10.4422	10.6462	11.0558	62.4686	65.006	64.4604	60.9158	1.70087	1.74506	1.73851	1.67278	27.9696	27.8548	27.9045	28.0765
R73	9.88259	10.503	9.88232	10.1984	64.4619	57.8604	62.871	59.6992	1.95457	1.82624	1.92162	1.89401	31.9101	32.1679	31.9835	32.7329
R74	12.1457	11.9115	11.9383	12.2636	68.3106	68.5034	69.2123	65.9903	1.99143	1.99078	2.0075	1.97686	32.4696	32.4485	32.4474	33.1593
R75	8.15793	8.43663	8.38391	8.27886	74.4986	73.8246	73.3185	75.3094	1.99025	1.98154	1.96866	1.92818	29.8834	29.9232	29.9167	28.3428
R76	10.9683	11.0528	10.735	11.6516	63.5418	59.6965	63.4308	55.8136	2.04874	1.96835	2.04351	1.87972	35.9869	36.1197	36.0138	35.953
R77	10.3913	9.90279	10.1533	10.3216	66.56	69.2757	68.2594	66.2772	1.8862	1.93424	1.9184	1.91928	31.651	31.5303	31.5948	32.4094
R78	11.9081	11.5625	11.7467	12.054	56.1734	58.5796	57.6273	55.5281	1.83358	1.87792	1.86165	1.78266	35.0543	34.9529	35.0023	34.3393
R79	10.1272	9.71119	9.91486	10.0595	55.5619	57.741	57.006	55.2	2.05045	2.0885	2.07768	2.08384	40.7076	40.6093	40.6608	41.5053
R80	11.024	11.2352	10.9493	11.1342	68.3139	65.0931	67.7862	65.4722	1.63863	1.57416	1.62677	1.6349	27.8483	27.9684	27.8797	28.9662
R81	8.34912	8.33518	8.27734	8.54343	72.7999	72.6586	73.2648	71.4691	2.21649	2.21319	2.22522	2.15563	34.9595	34.9633	34.9447	34.3391
R82	9.99739	9.66731	9.95555	9.49821	74.107	77.8721	75.4758	78.7284	1.92637	2.00004	1.95418	2.06499	30.1971	30.0516	30.1379	30.9438
R83	10.2411	10.8388	10.4433	10.2328	69.5322	65.557	67.7962	69.5714	2.01517	1.94246	1.98177	2.01806	33.2828	33.4521	33.344	33.3223
R84	8.47743	8.3368	8.4341	8.52477	67.4423	68.7925	68.0809	67.7037	1.78584	1.81181	1.79852	1.76237	30.702	30.6484	30.6766	30.1384
R85	13.2785	12.7164	13.2119	12.8097	57.5076	63.5954	59.5903	62.9336	1.52182	1.64037	1.56411	1.63598	28.3501	28.113	28.2603	28.2866
R86	9.20657	8.81505	8.96806	9.27429	72.1	73.6481	73.4675	70.4327	1.76203	1.78711	1.78735	1.75858	29.0275	28.9516	28.9867	29.659
R87	10.0337	9.47577	9.66028	10.3822	65.7118	67.2481	67.5176	61.156	1.8822	1.90363	1.91489	1.80507	31.2884	31.2025	31.24	31.704
R88	9.59298	9.69246	9.37246	10.1721	69.7405	65.6474	69.425	62.3868	2.02582	1.94044	2.01651	1.89441	32.6287	32.7706	32.6638	33.1657
R89	10.1546	9.78209	9.9215	10.2145	53.878	55.1969	55.1328	52.125	1.62677	1.64734	1.64982	1.62779	32.6487	32.5816	32.6126	33.4026
R90	9.08675	9.36622	9.05733	9.16355	63.435	59.997	62.671	61.0653	1.98871	1.92099	1.97253	1.99187	34.8319	34.9634	34.8699	35.8853
R91	11.0959	10.6451	10.8675	11.0351	65.2261	68.026	67.0578	65.3098	1.96716	2.01776	2.00221	1.99114	34.4652	34.3441	34.4021	34.8941
R92	7.46034	7.70832	7.52949	7.45919	60.0046	57.9535	59.1526	59.511	1.5349	1.49615	1.51813	1.54266	28.7317	28.8153	28.7646	29.0886
R93	11.6621	10.946	11.2419	11.7396	73.7017	77.0748	76.4138	71.571	1.66625	1.72369	1.71712	1.6656	26.4036	26.2468	26.3177	27.2833
R94	12.7587	11.7808	12.2435	13.1039	55.8045	60.2456	58.8985	51.408	1.83302	1.90794	1.89061	1.75488	34.2922	34.0836	34.1976	34.6215
R95	9.17067	8.65895	8.82104	9.61525	63.0273	64.2085	64.5981	57.8972	1.90146	1.91626	1.92959	1.79298	36.2409	36.1696	36.2011	36.2903
R96	7.91332	7.96183	8.05725	8.00553	67.5148	68.2006	66.929	68.2694	2.15954	2.17517	2.14922	2.11019	36.9964	36.9767	37.01	35.7257
R97	11.4652	11.6682	11.5377	11.3218	66.7287	65.8916	66.4361	68.1302	1.65904	1.6453	1.65389	1.69776	28.8177	28.8582	28.8244	28.98
R98	8.42978	9.8609	9.19985	8.0278	78.7721	70.8591	73.1971	82.9022	1.97681	1.83699	1.87106	2.0824	29.2924	29.6445	29.4776	29.6058
R99	10.9261	11.3205	10.8877	11.0661	65.0211	60.4016	64.0658	61.7952	1.72017	1.62956	1.69991	1.70979	31.4354	31.6133	31.4831	32.5855
R100	8.27995	9.29223	8.99566	8.06697	80.7171	76.5878	76.2512	85.0743	2.42086	2.35331	2.33739	2.4448	34.8763	35.0766	35.0154	33.5147
R101	9.37273	10.0491	9.41292	9.66479	71.9434	65.4071	70.2866	67.8494	2.06289	1.9371	2.02909	2.00231	33.3441	33.6033	33.4168	33.8864
R102	8.98099	8.86029	8.91832	8.72583	76.9539	78.0642	77.6893	78.7029	2.09952	2.12077	2.11396	2.17943	31.5052	31.4608	31.4771	32.3188
R103	9.73004	9.80767	9.83538	9.79067	61.0406	61.779	60.9438	62.2692	2.01632	2.03367	2.01564	1.97306	35.6726	35.653	35.6672	34.3212
R104	10.0259	10.1795	10.1196	9.75885	55.895	55.4504	55.4619	58.0389	1.79598	1.78961	1.78819	1.87497	35.4092	35.4336	35.4204	36.0397
R105	9.79559	10.1973	9.81744	9.78947	73.6833	69.7822	72.7041	72.1898	1.92437	1.84925	1.90437	1.94895	29.6998	29.8543	29.7429	30.8008
R106	10.2866	10.1901	10.469	9.84611	68.8496	71.8286	68.7887	74.1048	1.31408	1.37572	1.31511	1.41904	20.1684	20.0635	20.1541	19.9985
R107	9.71318	9.56656	9.81856	9.20071	71.0526	74.2889	71.6031	76.6001	1.87646	1.94258	1.88918	2.00691	28.96	28.8435	28.9248	29.1609
R108	9.50681	10.3049	9.78543	9.35358	61.1185	55.5368	58.5509	61.5936	2.0076	1.90467	1.95794	2.06408	34.875	35.1101	34.9674	35.7687
R109	9.57258	9.40614	9.65888	9.2153	64.2641	66.8654	64.4855	68.0305	1.97876	2.03092	1.98443	2.07121	35.097	35.0003	35.0787	35.3083
R110	7.766	9.48262	8.38955	7.85448	77.0402	65.1044	71.3549	75.9096	2.20987	1.98997	2.1	2.1899	32.15	32.6534	32.354	32.2371
R111	9.93029	9.44295	9.5569	10.2067	79.0246	79.6772	80.5634	74.3412	1.8685	1.87251	1.89567	1.82309	26.3069	26.2547	26.2708	27.3894
R112	8.76002	9.01291	8.76145	9.15476	73.3699	70.7893	72.779	70.1399	2.25064	2.20069	2.23842	2.13476	34.7305	34.8319	34.7576	33.8411
R113	9.51541	9.80625	9.50452	9.65591	60.1016	56.8628	59.3554	57.7308	1.95214	1.8889	1.93655	1.92892	34.3793	34.505	34.4148	34.9229
R114	8.82051	9.14905	8.96004	8.57009	70.6602	68.6471	69.5734	72.2122	1.98545	1.94915	1.9647	2.0663	32.2738	32.3612	32.3109	33.1882
R115	8.63969	8.36503	8.7487	8.36405	62.829	67.069	63.4467	67.297	1.91144	1.99638	1.9256	1.95969	33.6984	33.5406	33.6598	32.7611
R116	12.2566	10.6376	11.9641	11.3511	57.4107	74.0035	63.668	69.4895	1.71719	2.03852	1.84307	1.91406	31.3762	30.7244	31.1148	30.127
R117	9.18959	9.00548	8.99971	9.29496	77.8151	77.5385	78.4787	75.3929	2.08079	2.07113	2.09214	2.07288	31.0264	31.024	31.0135	31.8876
R118	10.7189	10.5367	10.5138	10.7338	63.2677	63.0361	64.0992	61.4015	1.86739	1.85874	1.88203	1.88878	31.9609	31.9571	31.9417	33.1562
R119	8.57787	8.78937	8.91867	8.34273	63.1013	64.4455	61.9471	67.7664	1.90166	1.93467	1.88205	1.93023	34.0664	34.035	34.0878	32.6655
R120	8.67365	9.51114	9.43952	8.41126	78.9975	76.0987	74.1461	83.7051	2.04265	1.99781	1.95183	2.08188	30.6209	30.7695	30.7731	29.4086
R121	7.79804	7.7985	7.93012	7.67081	67.0482	68.5812	66.9032	69.6323	2.22219	2.25494	2.22085	2.23676	40.9302	40.8794	40.9246	40.13
R122	9.68253	9.71679	9.56885	9.72992	67.6657	66.3061	67.9126	66.0097	1.91752	1.88918	1.9212	1.92233	32.4226	32.4698	32.4218	33.209
R123	9.95478	10.9795	10.4492	9.63577	62.0404	55.7455	58.1326	64.3859	1.67855	1.56501	1.60386	1.77611	34.2583	34.5313	34.3924	35.1636
R124	11.8454	12.2694	11.9676	11.7398	67.3357	64.4421	66.2392	67.8071	1.63824	1.58508	1.61707	1.67504	28.2501	28.3726	28.2892	28.7647
R125	8.81785	9.34268	8.97553	8.77874	69.7994	66.0282	68.2653	69.6571	2.00537	1.93553	1.97558	2.02367	33.5038	33.6617	33.5598	33.9175
R126	9.28475	9.19593	8.97367	10.1842	57.9528	54.5137	58.0297	48.1433	1.84115	1.7659	1.83883	1.61327	35.0132	35.1217	35.0387	34.7122
R127	9.63727	9.44639	9.32401	10.0126	65.4632	63.5214	66.0854	59.4763	1.6458	1.60045	1.65474	1.57864	28.3073	28.3597	28.3079	29.515
R128	10.2014	10.3646	10.2597	10.2106	62.238	61.4766	61.9462	62.5886	1.51039	1.49746	1.50508	1.50142	24.2221	24.2576	24.2302	23.9018
R129	10.8513	10.2386	10.5824	10.6647	72.0683	76.0109	74.2908	72.9087	1.62092	1.69263	1.66356	1.68584	26.4291	26.2599	26.3517	27.3332
R130	7.65298	7.84898	7.72505	7.51665	71.8632	70.7736	71.3821	72.8571	2.0939	2.07463	2.08485	2.13572	33.805	33.8534	33.8205	34.1978
R131	10.8324	10.9933	10.6675	11.0174	55.188	51.7664	55.0891	51.2827	1.44633	1.37655	1.44221	1.4273	30.5912	30.7148	30.6112	31.8585
R132	9.86089	9.64195	9.72753	9.78703	67.9906	69.3427	69.0677	68.2593	1.93609	1.9605	1.95672	1.96273	33.4661	33.4076	33.4289	33.8689
R133	11.4574	11.8924	11.5298	11.9356	67.0046	63.3074	65.8658	63.4427	1.96701	1.89693	1.94434	1.82145	31.4463	31.5961	31.492	30.1215
R134	7.00606	6.84411	6.79601	7.03611	75.4307	74.8874	76.1904	73.2641	2.17675	2.16185	2.18984	2.19628	32.3808	32.3887	32.3654	33.6659
R135	12.2575	11.4721	12.0579	12.1676	62.6529	69.8824	65.6562	65.6256	1.77467	1.91305	1.83435	1.76803	31.4138	31.1248	31.2939	30.0404
R136	9.85136	9.56887	9.58298	9.99457	75.466	75.7691	76.7549	72.7494	2.05706	2.05778	2.08037	2.03782	30.9013	30.8736	30.8669	31.6667
R137	10.7194	10.6896	10.5559	11.0814	67.7366	66.2748	68.071	63.7415	1.71509	1.68327	1.71996	1.62409	28.0596	28.1063	28.0595	27.972
R138	11.4217	10.7164	10.9894	11.9453	59.0789	61.5819	61.3813	53.5697	1.70862	1.7477	1.75086	1.57298	31.6966	31.5693	31.6307	31.3793
R139	11.3897	11.2999	11.2986	11.4839	66.505	66.5718	66.945	65.3439	2.0088	2.0084	2.01677	1.98692	30.799	30.7912	30.7872	30.8619
R140	10.4015	11.0998	10.7853	10.3441	68.2557	64.8818	65.7794	70.1312	1.7338	1.67599	1.68736	1.72989	25.3618	25.5175	25.4402	24.5007
R141	10.98	10.0982	10.5566	11.2501	66.049	71.3495	69.3191	63.9097	1.7673	1.86252	1.82969	1.68695	28.3426	28.1116	28.2314	27.684
R142	13.3254	12.9539	13.4626	12.6623	61.9269	67.5339	62.7685	69.3672	1.76442	1.87659	1.78357	1.92934	30.1624	29.9532	30.1108	30.2375
R143	10.5341	11.1247	10.8323	10.4256	72.433	69.2136	70.3301	73.8874	1.77561	1.71889	1.73582	1.7991	27.8728	28.0165	27.9419	27.7183
R144	9.64403	9.12761	9.35245	10.0255	65.8372	68.3514	67.7472	62.6577	2.00371	2.04688	2.03959	1.89259	36.7054	36.5896	36.6445	35.8869
R145	9.8614	9.51	9.66699	10.3012	63.4952	65.3668	64.8639	60.5653	2.02549	2.0583	2.05138	1.88652	36.6863	36.6022	36.6414	35.2246
R146	11.4668	11.3653	11.4127	11.2941	63.6946	64.2378	64.0735	64.4575	2.09429	2.10382	2.10145	2.15459	35.2376	35.2132	35.2251	36.0848
R147	7.68841	8.33822	8.26114	7.52045	69.5939	68.0808	66.4871	73.9672	1.86492	1.84585	1.80779	1.86996	33.8809	33.9718	33.9707	32.147
R148	8.69298	8.73551	8.49379	9.07713	77.5466	74.8781	77.7206	72.5332	2.21776	2.16164	2.21886	2.13259	33.5931	33.6842	33.6036	34.0447
R149	10.0412	9.85782	9.83521	10.0545	66.3494	66.3334	67.3218	64.7489	2.21383	2.20975	2.23137	2.23195	36.4819	36.4709	36.4562	37.5027
R150	12.1808	12.0501	12.0908	11.9861	61.3621	62.3239	62.194	62.5212	1.74604	1.76392	1.76214	1.80963	31.8824	31.8423	31.8524	32.6272
R151	10.5268	9.76988	10.151	10.5819	61.306	65.7069	64.1231	60.2329	1.85617	1.93473	1.90978	1.84917	33.8471	33.6537	33.7523	34.1611
R152	11.1257	11.3507	11.1752	11.1758	65.8969	64.1895	65.3361	65.3655	1.79869	1.76681	1.7877	1.78578	29.0554	29.1261	29.0767	29.0281
R153	8.78177	9.03175	9.21768	8.61333	68.5515	69.9028	66.751	73.1848	1.93917	1.97312	1.90737	1.94057	31.5254	31.4962	31.5677	29.6122
R154	9.54344	9.15172	9.53819	9.53112	74.477	78.9168	75.7026	76.8183	2.15258	2.23941	2.17789	2.12313	32.8745	32.7027	32.8185	31.3242
R155	11.3838	11.0937	11.0996	11.6627	70.7548	70.0072	71.4719	65.9475	1.65665	1.63478	1.66793	1.61206	28.9783	28.9849	28.9718	30.1287
R156	11.4702	10.7771	11.1088	11.6509	67.4949	71.5989	70.271	65.9058	1.84815	1.92167	1.90109	1.79674	30.1002	29.9206	30.0059	29.7709
R157	10.5755	10.7404	10.558	10.6557	54.1142	52.3232	53.8169	52.8239	1.77572	1.74084	1.76935	1.76154	35.0326	35.1023	35.0479	35.2985
R158	9.02454	8.49451	8.62351	9.34299	57.4465	58.7136	59.4349	52.9478	1.52295	1.53921	1.55908	1.45741	28.8135	28.7383	28.7592	29.4292
R159	9.82916	10.301	10.3893	9.25148	77.1496	77.3753	74.5086	84.4074	2.3726	2.38704	2.32497	2.50483	33.4949	33.517	33.5644	33.0139
R160	10.6186	9.78453	10.2776	10.3897	76.3654	82.5692	79.7135	78.4115	1.81918	1.93466	1.88421	1.88382	26.2534	25.9954	26.1308	26.6472
R161	9.00484	8.89593	8.81295	9.70347	68.9516	67.6356	69.2856	62.6823	2.08976	2.05944	2.09426	1.89283	35.8272	35.864	35.8297	34.6424
R162	9.21811	8.77071	8.98875	9.10186	73.3149	75.939	75.0568	73.506	2.03762	2.08454	2.0708	2.08296	31.7153	31.6002	31.6563	32.5125
R163	11.2317	11.0683	11.043	11.9374	63.1801	62.5198	63.6751	57.2367	1.98124	1.96381	1.98911	1.77656	36.0197	36.0313	36.0145	34.5486
R164	9.61386	9.87092	9.69531	9.4321	71.2701	69.3784	70.4539	72.0164	1.95192	1.91677	1.93605	2.01622	32.665	32.7438	32.695	33.5964
R165	11.3767	11.5439	11.4178	11.2002	74.9966	73.716	74.5349	75.7321	1.80662	1.78268	1.79757	1.86887	26.669	26.7219	26.6864	27.5655
R166	14.5895	14.1268	14.5688	14.5469	61.6237	66.7168	63.0985	64.3519	1.81114	1.91047	1.84141	1.78851	32.5752	32.3773	32.5091	30.9949
R167	11.7544	11.4575	11.8352	11.6081	65.748	70.1878	66.6409	69.5876	1.61978	1.70854	1.63929	1.62369	26.0383	25.8725	25.9896	24.506
R168	10.0776	10.9805	10.6118	9.58735	66.9377	62.5798	63.4137	71.5973	1.84731	1.77264	1.78106	1.98168	30.5469	30.748	30.6595	31.1953
R169	11.6541	12.071	11.5644	12.0299	64.1381	58.1057	62.8106	58.0836	1.71677	1.59645	1.68815	1.65042	30.1451	30.3713	30.2147	31.3969
R170	11.1525	12.0437	11.4959	11.0658	69.8536	63.889	66.882	70.265	1.64167	1.53246	1.58446	1.67152	26.8046	27.0583	26.9096	27.2098
R171	11.6574	11.0748	11.4014	11.5935	65.457	69.6408	67.8525	66.1869	1.72659	1.80406	1.77297	1.74228	29.7378	29.5626	29.6512	29.7356
R172	9.62215	10.1526	9.59694	10.3741	80.9562	74.8331	79.5022	73.7086	2.09713	1.97718	2.06671	1.89252	32.3563	32.5926	32.4257	31.4326
R173	8.72667	9.00023	9.13791	8.05243	59.6205	60.8223	58.0361	66.9726	1.88246	1.9137	1.85483	2.05331	37.1931	37.1704	37.2278	37.4197
R174	10.4197	10.5674	10.2756	11.0848	68.3364	64.6702	67.8459	61.4477	1.93661	1.86134	1.92465	1.7627	32.5162	32.647	32.5523	32.0361
R175	11.001	10.1346	10.6448	11.0806	67.4087	73.5309	70.6972	67.435	1.6924	1.80548	1.75601	1.65902	27.4466	27.1893	27.3282	26.7898
R176	8.95375	9.1214	9.20949	8.93242	70.626	71.4232	69.6621	73.1072	2.34305	2.36349	2.32631	2.31527	38.0551	38.0391	38.0756	36.4784
R177	11.6936	10.9868	11.3535	11.9688	69.0982	73.5672	71.8675	67.3429	1.71595	1.79698	1.76901	1.62783	29.2306	29.0381	29.1346	28.2607
R178	9.82147	9.31218	9.48658	9.9632	61.2624	62.6831	62.8713	58.0715	1.88043	1.9004	1.90953	1.86881	32.003	31.9239	31.96	33.1143
R179	11.001	10.4061	10.7197	11.0815	62.754	66.6163	65.1069	62.2107	1.94048	2.01083	1.98566	1.91515	32.463	32.2977	32.3808	32.2007
R180	13.0993	11.6982	12.5892	13.0025	50.151	60.559	55.2291	52.0306	1.67003	1.86374	1.76876	1.68238	32.078	31.6451	31.8914	31.5299
R181	10.4737	9.99069	10.1384	10.8465	56.9983	58.2375	58.6067	52.5608	1.66006	1.67668	1.68914	1.57111	29.5758	29.5044	29.5329	29.7132
R182	10.7039	10.4108	10.7655	10.1131	62.9169	67.0429	63.7888	68.7805	1.86541	1.94755	1.88424	2.02365	31.1877	31.0325	31.1417	31.7938
R183	9.34555	8.75584	8.938	9.69792	66.8409	67.8858	68.4876	61.3943	1.92527	1.93557	1.95424	1.85966	32.7009	32.6293	32.663	33.7124
R184	10.5201	9.66201	10.2844	10.4123	59.4865	67.4572	62.965	62.8744	1.832	1.98472	1.90106	1.82664	35.3975	35.0794	35.2591	33.875
R185	9.87607	10.768	10.2903	10.1064	56.9613	51.3946	53.6418	56.1725	1.8496	1.74891	1.78608	1.76579	37.6757	37.9162	37.7901	36.3845
R186	11.6038	11.9506	11.6499	11.614	70.5301	67.3199	69.5532	69.3535	1.95417	1.89269	1.93452	1.96729	30.3378	30.466	30.3786	31.0843
R187	9.56262	10.4467	10.5488	8.60052	63.8948	62.1336	58.0853	74.1434	1.86145	1.84186	1.75356	2.10882	33.2627	33.3765	33.4386	33.7569
R188	10.7256	9.1518	10.1287	10.6683	59.1309	71.2067	65.2875	61.4433	1.91693	2.14273	2.0369	1.90652	35.3601	34.861	35.1318	34.1904
R189	8.3758	9.52343	9.04037	8.35953	60.2006	53.3702	55.0151	61.2722	2.00951	1.88703	1.91049	2.00043	36.2099	36.5083	36.387	35.5854
R190	11.3715	11.5198	11.2481	11.7179	67.634	64.7524	67.4735	63.4298	1.59304	1.53453	1.58816	1.51158	27.7838	27.8887	27.8027	27.9684
R191	10.4504	10.3456	10.3951	10.5582	65.893	66.4715	66.2915	65.1692	1.74307	1.75329	1.75063	1.70912	29.1548	29.129	29.1416	28.801
R192	10.4988	10.6314	10.2713	11.0971	63.1486	59.0548	63.0343	55.9637	1.98677	1.90205	1.98154	1.84492	35.4621	35.6061	35.4886	35.7264
R193	11.239	11.4188	11.225	11.2063	67.4817	65.7047	67.2273	66.9358	1.80511	1.77082	1.79966	1.8267	28.689	28.7592	28.7021	29.3355
R194	9.28754	10.0727	10.0344	8.71482	71.7401	69.6849	67.3706	78.7246	1.66534	1.63745	1.58425	1.79954	27.0593	27.1766	27.1911	26.7309
R195	10.1346	9.60158	9.82643	10.5645	66.8032	69.4019	68.8386	63.3322	2.06614	2.11078	2.10441	1.93925	36.4293	36.3097	36.3642	35.4277
R196	10.348	10.1322	10.1601	10.7532	57.8873	58.1525	58.7472	54.2689	1.9265	1.92777	1.94194	1.81205	35.9337	35.9114	35.9116	35.2346
R197	9.49919	8.71672	9.10985	9.63591	61.0373	65.8145	64.1034	59.7824	2.02122	2.10729	2.07981	1.98309	35.9536	35.7461	35.8485	35.7415
R198	10.1028	10.0369	10.725	9.47677	66.5281	72.3274	64.6403	76.5222	1.80178	1.92427	1.77051	1.91367	31.6793	31.4829	31.7083	29.6588
R199	8.47309	9.24313	8.55434	8.88085	73.1382	65.9883	71.1348	68.4349	1.99631	1.85932	1.95585	1.89678	32.7014	32.9867	32.7862	32.7453
R200	9.32361	9.54244	9.42621	9.55789	71.2136	70.0393	70.514	70.3047	2.05909	2.03847	2.04589	1.97544	32.3684	32.4211	32.3911	31.1306
R201	9.02677	9.73781	9.36057	8.81057	60.5734	56.2775	57.9876	62.2624	1.71417	1.63692	1.66482	1.77882	30.338	30.525	30.4261	30.8816
R202	12.2802	11.418	12.2234	11.8349	59.1747	68.7877	62.1577	66.3711	1.88866	2.07637	1.94972	1.96698	34.0372	33.6644	33.9049	32.5388
R203	9.25556	8.99926	9.32115	8.98814	59.6001	63.3202	60.3343	63.5314	1.92644	2.00066	1.94247	1.97922	35.2466	35.1071	35.2066	34.6214
R204	10.5108	11.3743	10.6406	11.094	63.3238	55.4616	60.8456	57.5674	1.76738	1.61708	1.7177	1.61073	33.5774	33.8922	33.6796	32.9571
R205	10.047	10.0261	10.3021	9.55065	76.1562	79.0229	75.723	82.1936	2.06939	2.13017	2.06363	2.18595	30.9837	30.8873	30.9798	30.7107
R206	12.2567	11.6824	12.1843	11.6595	66.5105	72.4091	68.4696	72.2897	1.67344	1.78769	1.71309	1.83554	28.8382	28.6066	28.7546	29.5545
R207	11.5208	11.8316	11.7341	11.4353	59.0474	57.9206	57.8226	60.6674	1.9076	1.88986	1.88492	1.91912	34.8362	34.8931	34.8728	34.3808
R208	11.4294	11.35	11.5483	11.3295	59.8955	62.2286	60.0368	62.667	1.7739	1.8221	1.77832	1.77439	32.0107	31.9284	31.9931	30.8596
R209	9.30666	8.84925	9.06378	9.27895	54.3093	56.6576	55.9471	53.602	1.70199	1.74282	1.73285	1.72391	33.4233	33.3168	33.3705	34.1436
R210	8.68131	8.70553	8.88225	8.41724	63.9388	65.7665	63.4944	67.8166	1.84923	1.88875	1.84256	1.9014	35.6093	35.5502	35.611	34.9949
R211	9.76978	9.50787	9.82508	9.55118	69.2449	72.8678	69.9808	72.7479	1.69204	1.76406	1.70797	1.7309	27.3498	27.2133	27.3107	26.6349
R212	10.3709	9.52682	10.1467	10.2453	65.2939	72.8733	68.4817	68.4081	1.99221	2.13686	2.0554	1.99825	32.1071	31.8029	31.981	30.9199
R213	10.4494	9.97422	10.1558	10.489	53.5336	55.848	55.508	52.2775	1.96122	2.00096	1.99841	1.96332	38.9572	38.8507	38.8936	39.524
FLL, flag leaf length; FLW: flag leaf width; FLA, flag leaf area; FLANG, flag leaf angle; PH, plant height; SL, spike length; SN, spike number per plant; KN, kernel number per spike; KW, kernel weight per spike; TGW, thousand grains weight
